# Supplementary material for: A Cyclic Permutation Approach to Removing Spatial Dependency between Clustered Gene Ontology Terms
Source: Biology (Basel). 2024 Mar 8;13(3):175. doi: 10.3390/biology13030175 (PMC10967837; doi:10.3390/biology13030175)
Supplement: Supplementary file 1 [file biology-13-00175-s001.zip]

Archive with 3 entries (3 files):
- Figure S1.pdf
- supp_s1.csv
- supp_s2.xlsx
